# Supplementary material for: A Comprehensive Analysis of Triplophysa labiata (Kessler, 1874) Mitogenome and Its Phylogenetic Implications within the Triplophysa Genus
Source: Genes (Basel). 2023 Jun 27;14(7):1356. doi: 10.3390/genes14071356 (PMC10378854; doi:10.3390/genes14071356)
Supplement: Supplementary file 1 [file genes-14-01356-s001.zip]

Archive with 1 entries (1 files):
- genes-2431219-supplementary.xlsx
