# Supplementary material for: A Comprehensive Analysis of Triplophysa labiata (Kessler, 1874) Mitogenome and Its Phylogenetic Implications within the Triplophysa Genus
Source: Genes (Basel). 2023 Jun 27;14(7):1356. doi: 10.3390/genes14071356 (PMC10378854; doi:10.3390/genes14071356)
Supplement: Supplementary file 1 [file genes-14-01356-s001.zip › genes-2431219-supplementary.xlsx]

## Sheet: S1
AminoAcid	Symbol	Codon	No.	Percent	RSCU
*	Ter	UAA	6	0.00157522	2.67
*	Ter	UAG	3	0.000787608	1.33
A	Ala	GCU	56	0.014702	0.64
A	Ala	GCC	157	0.0412182	1.79
A	Ala	GCA	110	0.028879	1.25
A	Ala	GCG	28	0.00735101	0.32
C	Cys	UGU	10	0.00262536	0.8
C	Cys	UGC	15	0.00393804	1.2
D	Asp	GAU	36	0.0094513	0.96
D	Asp	GAC	39	0.0102389	1.04
E	Glu	GAA	66	0.0173274	1.27
E	Glu	GAG	38	0.00997637	0.73
F	Phe	UUU	140	0.0367551	1.23
F	Phe	UUC	88	0.0231032	0.77
G	Gly	GGU	40	0.0105014	0.65
G	Gly	GGC	76	0.0199527	1.24
G	Gly	GGA	68	0.0178525	1.11
G	Gly	GGG	62	0.0162772	1.01
H	His	CAU	46	0.0120767	0.87
H	His	CAC	60	0.0157522	1.13
I	Ile	AUU	191	0.0501444	1.36
I	Ile	AUC	89	0.0233657	0.64
K	Lys	AAA	45	0.0118141	1.22
K	Lys	AAG	29	0.00761355	0.78
L	Leu	UUA	157	0.0412182	1.52
L	Leu	UUG	52	0.0136519	0.5
L	Leu	CUU	133	0.0349173	1.29
L	Leu	CUC	85	0.0223156	0.82
L	Leu	CUA	149	0.0391179	1.44
L	Leu	CUG	45	0.0118141	0.43
M	Met	AUA	105	0.0275663	1.26
M	Met	AUG	62	0.0162772	0.74
N	Asn	AAU	54	0.0141769	0.94
N	Asn	AAC	61	0.0160147	1.06
P	Pro	CCU	48	0.0126017	0.92
P	Pro	CCC	71	0.0186401	1.36
P	Pro	CCA	75	0.0196902	1.44
P	Pro	CCG	15	0.00393804	0.29
Q	Gln	CAA	75	0.0196902	1.5
Q	Gln	CAG	25	0.0065634	0.5
R	Arg	CGU	16	0.00420058	0.84
R	Arg	CGC	10	0.00262536	0.53
R	Arg	CGA	34	0.00892623	1.79
R	Arg	CGG	16	0.00420058	0.84
S	Ser	UCU	54	0.0141769	1.31
S	Ser	UCC	63	0.0165398	1.53
S	Ser	UCA	71	0.0186401	1.72
S	Ser	UCG	6	0.00157522	0.15
S	Ser	AGU	18	0.00472565	0.44
S	Ser	AGC	35	0.00918876	0.85
T	Thr	ACU	68	0.0178525	0.93
T	Thr	ACC	89	0.0233657	1.21
T	Thr	ACA	112	0.029404	1.52
T	Thr	ACG	25	0.0065634	0.34
V	Val	GUU	75	0.0196902	1.22
V	Val	GUC	47	0.0123392	0.76
V	Val	GUA	90	0.0236282	1.46
V	Val	GUG	34	0.00892623	0.55
W	Trp	UGA	89	0.0233657	1.47
W	Trp	UGG	32	0.00840116	0.53
Y	Tyr	UAU	71	0.0186401	1.23
Y	Tyr	UAC	44	0.0115516	0.77
Note: “*” represent the stop codon.

## Sheet: S2
Gene	Pi	Ka	Ks	Ka/Ks
atp6	0.15169	0.0379275	0.835526	0.0453936
atp8	0.09402	0.0464241	0.418517	0.110925
cox1	0.12406	0.0185037	0.69743	0.0265312
cox2	0.10661	0.014969	0.605832	0.0247082
cox3	0.12134	0.0237662	0.678436	0.0350309
cytb	0.16304	0.0368518	1.04724	0.0351894
nad1	0.18122	0.0421088	1.17581	0.0358125
nad2	0.20147	0.0848824	1.06608	0.0796211
nad3	0.16787	0.0511127	1.01671	0.0502726
nad4	0.17093	0.0534301	0.971355	0.0550057
nad4L	0.14425	0.0287662	0.883407	0.0325628
nad5	0.17964	0.061169	1.08877	0.0561817
nad6	0.17724	0.0530228	0.972665	0.0545129

## Sheet: S3
Gene	Dis	S.E.
atp6	0.18	0.01
atp8	0.11	0.01
cox1	0.14	0.01
cox2	0.12	0.01
cox3	0.14	0.01
cytb	0.19	0.01
nad1	0.21	0.01
nad2	0.24	0.01
nad3	0.2	0.01
nad4	0.2	0.01
nad4L	0.17	0.01
nad5	0.21	0.01
nad6	0.21	0.01
